# Supplementary material for: Krill Oil Treatment Increases Distinct PUFAs and Oxylipins in Adipose Tissue and Liver and Attenuates Obesity-Associated Inflammation via Direct and Indirect Mechanisms
Source: Nutrients. 2021 Aug 18;13(8):2836. doi: 10.3390/nu13082836 (PMC8401900; doi:10.3390/nu13082836)
Supplement: Supplementary file 1 [file nutrients-13-02836-s001.zip]

Archive with 1 entries (1 files):
- nutrients-1300588-supplementary.pdf
